# Supplementary material for: Trends in Outpatient Antibiotic Prescriptions Issued in Croatian Primary Healthcare, 2015–2024
Source: Infect Dis Rep. 2026 Apr 14;18(2):36. doi: 10.3390/idr18020036 (PMC13116669; doi:10.3390/idr18020036)
Supplement: Supplementary file 1 [file idr-18-00036-s001.zip]

Archive with 1 entries (1 files):
- idr-4083123-supplementary.pdf
